# Supplementary material for: CAFs-derived lactate enhances the cancer stemness through inhibiting the MST1 ubiquitination degradation in OSCC
Source: Cell Biosci. 2024 Nov 27;14:144. doi: 10.1186/s13578-024-01329-y (PMC11603751; doi:10.1186/s13578-024-01329-y)
Supplement: Supplementary file 4 — Additional file 4. [file 13578_2024_1329_MOESM4_ESM.xlsx]

## Sheet: Normal
Patient	Type	Sex	Age	Location	DLG5 Score
1	Normal mucosa	Male	62	Buccal	43.6975
2	Normal mucosa	Male	49	Plate	46.6912
3	Normal mucosa	Female	85	Tongue	164.466
4	Normal mucosa	Female	59	Tongue	55.102
5	Normal mucosa	Male	63	Tongue	98.2692
6	Normal mucosa	Male	62	Gingiva	88.0412
7	Normal mucosa	Male	76	Tongue	88.2353
8	Normal mucosa	Male	77	Gingiva	67.4533
9	Normal mucosa	Male	77	Buccal mucosa	44.1799
10	Normal mucosa	Male	76	Tongue	56.996
11	Normal mucosa	Female	43	Tongue	88.4434
12	Normal mucosa	Male	48	Tongue	111.921
13	Normal mucosa	Male	56	Gingiva	49.1256
14	Normal mucosa	Male	63	Tongue	68.1747
15	Normal mucosa	Female	53	Plate	69.9088
16	Normal mucosa	Male	66	Tongue	2.09663
17	Normal mucosa	Male	45	Tongue	67.0199
18	Normal mucosa	Female	51	Buccal mucosa	43.5685

## Sheet: Tumor
Patient	Type	Sex	Age	Location	TNM	Replase	Grade	Survival(month）	DLG5 Score
1	OSCC	Male	43	Tongue	T1N0M0	No	II	49	139.459
2	OSCC	Male	87	Palate	T1N0M0	No	I-II	52	125.192
3	OSCC	Female	60	Tongue	T1N0M0	Yes	II	36	49.7778
4	OSCC	Male	61	Gingiva	T1N0M0	No	II	50	161.559
5	OSCC	Male	50	Tongue	T1N0M0	No	II	41	133.493
6	OSCC	Male	52	Tongue	T1N0M0	No	I	55	101.473
7	OSCC	Male	53	Buccal mucosa	T2N0M0	No	I	60	131.384
8	OSCC	Male	45	Palate	T2N0M0	Yes	I	44	165.823
9	OSCC	Male	72	Buccal mucosa	T2N0M0	Yes	II	48	137.747
10	OSCC	Female	57	Tongue	T2N0M0	No	II	49	187.801
11	OSCC	Female	66	Tongue	T2N0M0	No	II	47	171.711
12	OSCC	Female	52	Tongue	T2N0M0	No	III	30	211.154
13	OSCC	Male	53	Mouth floor	T2N0M0	Yes	I	51	155.52
14	OSCC	Male	56	Tongue and pharyngeal	T2N0M0	No	II	42	139.761
15	OSCC	Female	80	Buccal mucosa	T2N0M0	No	I	41	166.185
16	OSCC	Female	80	Gingiva	T2N0M0	No	II	54	172.791
17	OSCC	Male	64	Tongue	T2N0M0	No	II	39	121.855
18	OSCC	Male	68	Tongue	T2N0M0	No	II-III	28	192.512
19	OSCC	Female	70	Gingiva	T2N0M0	Yes	II-III	26	195.598
20	OSCC	Male	56	Gingiva	T2N0M0	No	II	60	117.778
21	OSCC	Female	55	Lip	T2N0M0	No	II	44	181.619
22	OSCC	Male	69	Soft plate	T2N0M0	Yes	II	60	186.168
23	OSCC	Male	36	Tongue	T2N0M0	No	I	50	111.806
24	OSCC	Female	58	Gingiva	T2N0M0	Yes	II-III	31	191.339
25	OSCC	Male	63	Tongue	T2N0M0	No	I-II	68	105.317
26	OSCC	Female	34	Tongue	T2N0M0	No	I-II	71	129.55
27	OSCC	Male	55	Tongue	T2N1M0	Yes	II-III	22	201.732
28	OSCC	Male	52	Tongue	T3N0M0	No	II	46	111.62
29	OSCC	Male	59	Tongue	T3N1M0	No	I-II	62	111.004
30	OSCC	Male	71	Soft plate	T2N1M0	Yes	II	33	170.936
31	OSCC	Male	53	Tongue	T2N1M0	No	I-II	49	174.684
32	OSCC	Male	53	Lip	T2N1M0	No	I-II	30	151.018
33	OSCC	Male	56	Tongue and gingiva	T2N0M0	No	II	51	183.592
34	OSCC	Male	53	Tongue and mouth floor	T3N1M0	No	II	48	73.3634
35	OSCC	Female	54	Tongue	T3N1M0	No	I-II	41	153.789
36	OSCC	Female	48	Tongue	T2N1M0	Yes	II	32	160.634
37	OSCC	Male	47	Tongue	T3N0M0	No	II	58	138.505
38	OSCC	Female	71	Buccal mucosa	T2N1M0	No	II	48	110.417
39	OSCC	Male	55	Tongue and pharyngeal	T2N1M0	No	II	60	137.025
40	OSCC	Female	55	Gingiva	T3N0M0	No	I	52	72.2278
41	OSCC	Male	66	Mouth floor	T4N2bM0	No	II	59	137.236
42	OSCC	Male	47	Tongue	T2N2M0	No	II	42	149.308
43	OSCC	Male	81	Tongue	T2N2bM0	No	II	46	173.669
44	OSCC	Male	51	Tongue and mouth floor	T4N2cM0	No	III	27	187.122
45	OSCC	Female	41	Buccal mucosa	T4N0M0	Yes	I-II	64	72.6303
46	OSCC	Female	67	Tongue	T2N2M0	No	I-II	51	168.664
47	OSCC	Female	68	Buccal mucosa	T2N2M0	No	II	49	159.885
48	OSCC	Male	80	Gingiva	T4N0M0	No	II	59	99.501
49	OSCC	Male	60	Buccal mucosa, gingiva, plate and mouth floor	T4N2bM0	No	III	17	211.447
50	OSCC	Female	77	Buccal mucosa and gingiva	T4N2M0	No	II-III	41	198.673
51	OSCC	Male	60	Buccal mucosa	T1N2M0	Yes	I-II	51	95.6843
52	OSCC	Male	71	Soft plate	T4N0M0	No	III	34	204.564
53	OSCC	Male	44	Tongue	T4N2M0	No	II	42	117.469
54	OSCC	Male	45	Plate	T4N0M0	No	II-III	18	174.805
55	OSCC	Male	60	Buccal mucosa	T3N2bM0	No	II	49	42.0455
56	OSCC	Male	56	Mouth floor	T4N1M0	No	I-II	34	108.532
57	OSCC	Male	62	Mouth floor	T4N1M0	No	II	64	63.9676
