# Supplementary material for: CAFs-derived lactate enhances the cancer stemness through inhibiting the MST1 ubiquitination degradation in OSCC
Source: Cell Biosci. 2024 Nov 27;14:144. doi: 10.1186/s13578-024-01329-y (PMC11603751; doi:10.1186/s13578-024-01329-y)
Supplement: Supplementary file 5 — Additional file 5. [file 13578_2024_1329_MOESM5_ESM.xlsx]

## Sheet: Sheet1
Patients	Type	Sex	Age	Location
1	OSCC	Male	73	Tongue
2	OSCC	Male	70	Tongue
3	OSCC	Male	75	Buccal mucosa
4	OSCC	Male	65	Tongue
5	OSCC	Male	53	Tongue
6	OSCC	Male	69	Tongue and Mouth floor
7	OSCC	Male	53	Tongue
8	OSCC	Male	50	Mouth floor
9	OSCC	Female	66	Tongue
10	OSCC	Male	47	Gingiva
11	OSCC	Male	52	Buccal mucosa
12	OSCC	Male	59	Tongue
13	OSCC	Male	63	Tongue
14	OSCC	Male	62	Plate
15	OSCC	Female	64	Tongue
16	OSCC	Male	49	Gingiva
17	OSCC	Male	52	Tongue
18	OSCC	Male	56	Buccal mucosa
19	OSCC	Male	68	Gingiva
20	OSCC	Male	53	Tongue
21	OSCC	Female	61	Tongue and Mouth floor
